# Supplementary material for: G9a/GLP-dependent H3K9me2 patterning alters chromatin structure at CpG islands in hematopoietic progenitors
Source: Epigenetics Chromatin. 2014 Sep 10;7:23. doi: 10.1186/1756-8935-7-23 (PMC4166411; doi:10.1186/1756-8935-7-23)
Supplement: Additional file 1: Table S1 — FAIRE-seq statistics for UNC0638- and DMSO-treated cells. [file 1756-8935-7-23-S1.xlsx]

## Sheet: Read statistcs
Table S1: FAIRE-seq statistics for UNC0638 treated and DMSO treated cells.
General statistics on reads and peaks for FAIRE-seq data in UNC0638 treated and DMSO treated cells. Reads were mapped to the hg19 build of the human genome using bowtie2 with default parameters and local alignment. Further processing was performed on the mapped reads to remove duplicates with Picard. After assessing reproducibility, replicate libraries were combined for furhter analysis. Peak cal…
Individual replicate libraries
Sample	ID	Raw read number	Read number after mapping and processing
HSPC 62 UNC0638	UNC rep1	50396137	44497037
HSPC 64 UNC0638	UNC rep2	48982668	41981392
HSPC 62 DMSO	DMSO rep1	46671532	40174722
HSPC 64 DMSO	DMSO rep2	44739888	38586150
Final combined libraries
Sample	Read Number	Peak number	Reads on peaks
HSPC UNC0638	86478429	66245	26064379
HSPC DMSO	78760872	70825	27094796
